# Supplementary material for: Gradient-Pattern Micro-Grooved Wicks Fabricated by the Ultraviolet Nanosecond Laser Method and Their Enhanced Capillary Performance
Source: Micromachines (Basel). 2024 Jan 22;15(1):165. doi: 10.3390/mi15010165 (PMC10819530; doi:10.3390/mi15010165)
Supplement: Supplementary file 1 [file micromachines-15-00165-s001.zip]

Archive with 1 entries (1 files):
- micromachines-2821894-supplementary.pdf
